# Supplementary material for: Implementing an isoniazid preventive therapy program for people living with HIV in Thailand
Source: PLoS One. 2017 Sep 26;12(9):e0184986. doi: 10.1371/journal.pone.0184986 (PMC5614535; doi:10.1371/journal.pone.0184986)
Supplement: S1 Table — (XLSX) [file pone.0184986.s001.xlsx]

## Sheet: Data
ICF	Qage	QB1	QC1	QC3	QD3Cell	QD6	QD7	QD8	QD11	QD16	QD17	QD18	QEsymp	QE1	QE3	QE4	QF27	QG3	QH1	ppd
33-032	43	33	2	44	118	2		99	99	0	0	0	1	2	1	2	2	2	2
33-033	31	33	2	54	770	2		99	99	0	0	0	1	2	1	2	2	99	3
33-034	39	33	2	51	603	2		99	4	0	0	0	1	1	1	2	2	2	3
33-035	38	33	2	46	73	2		2	4	0	0	0	1	1	1	2	2	2	3
33-036	36	33	1	71	535	2		2	3	0	0	0	1	1	2	2	2	2	3
33-037	48	33	2	54	1257	2		2	99	0	0	0	1	1	2	2	2	99	3
50-001	39	50	1	69.8	282	2		2	4	0	0	0	1	1	2	1	2	2	3	0
50-002	25	50	2	52.7	192	2		99	4	0	0	0	1	2	1	2	2	2	3	0
33-028	43	33	2	52	635	2		2	4	0	0	0	1	1	2	2	2	2	3
33-029	36	33	1	45	100	2		2	1	1	0	0	1	1	2	2	2	2	3	0
33-030	34	33	2	44	83	2		99	99	0	0	0	1	2	1	2	2	99	3
50-042	39	50	1	60	143	2		2	4	0	0	0	2	2	2	2	1	2	3	0
50-043	35	50	2	62.8	579	2		1	4	0	0	0	2	2	2	2	2	2	3
50-044	52	50	2	64	238	2		2	4	0	0	0	2	2	2	2	2	2	3	0
50-045	31	50	1	82	413	2		2	1	0	0	0	2	2	2	2	2	2	3	0
50-050	24	50	1	47.8	865	2		1	1	1	1	0	1	1	2	2	2	2	1
50-051	37	50	2	48.8	349	2		2	4	0	0	0	1	1	2	2	2	2	1	0
50-052	32	50	2	61.7	220	2		2	4	0	0	0	1	1	2	2	2	2	3	0
50-053	28	50	1	53.7	183	2		2	4	0	0	0	1	1	1	1	2	2	1	0
50-054	39	50	2	53.6	136	2		2	4	0	0	0	2	2	2	2	2	2	3	0
50-055	23	50	1	56.2	364	2		1	2	0	0	0	2	2	2	2	2	2	3
50-056	47	50	1	46	50	2		2	4	0	0	1	1	1	2	2	2	2	1
50-057	32	50	1	60	474	2		2	4	0	0	0	1	1	2	2	2	99	3
50-058	33	50	2	46	11	2		2	4	0	0	0	1	1	1	2	2	2	1	0
50-059	35	50	2	55	298	2		2	4	0	0	0	2	2	2	2	2	99	3	0
50-060	49	50	1	52	1102	2		2	4	1	0	0	2	2	2	2	2	2	3	0
50-061	38	50	1	63	494	1	1	2	1	1	0	0	1	1	2	2	2	1	1
50-062	41	50	2	71.4	676	2		2	4	0	0	0	2	2	2	2	2	2	3	0
50-063	47	50	2	54	303	2		2	4	0	0	0	2	2	2	2	2	99	3	0
50-064	25	50	1	48	261	2		2	2	0	0	0	2	2	2	2	3	99	3	0
50-065	38	50	2	50	7	2		2	4	0	0	0	1	1	1	2	1	2	1	0
50-066	36	50	1	51	83	2		2	4	0	0	0	2	2	2	2	2	2	3	0
50-003	50	50	2	59.8	231	2		2	4	0	0	0	1	1	1	2	2	2	3	0
50-004	35	50	1	58.45	312	2		2	1	0	1	0	1	1	2	2	2	2	3	0
50-005	41	50	2	68.05	31	2	1	2	4	0	0	0	1	1	1	1	2	1	1
50-006	36	50	1	51.7	221	1	1	2	1	0	0	0	1	1	1	1	2	2	3
50-007	23	50	2	41.5	522	2		2	4	0	0	0	1	1	1	1	2	2	3	0
50-008	22	50	1	57.4	294	2		2	2	0	0	0	1	2	2	1	2	2	3	0
50-009	32	50	2	38.25	14	2		2	2	0	0	0	1	1	1	2	1	1	3	0
50-010	38	50	2	43.45	212	2		2	4	0	0	0	1	2	1	2	2	2	3	0
50-011	32	50	1	62.4	329	2		2	1	0	0	1	1	1	2	2	2	2	3	0
50-012	30	50	2	47.25	96	2		2	4	0	0	0	2	2	2	2	2	2	3	0
50-013	33	50	1	69.95	476	2		1	1	0	0	0	2	2	2	2	3	2	3	0
50-014	35	50	2	55.4	644	2		2	4	0	0	0	2	2	2	2	2	2	3
50-015	49	50	2	49.5	510	2		2	4	0	0	0	2	2	2	2	3	2	3	0
50-016	36	50	2	59.1	232	2		2	4	0	0	0	1	1	1	2	2	2	3	0
50-017	40	50	1	73.9	58	2		2	4	0	0	0	1	1	1	2	2	2	3	0
50-018	28	50	1	72.4	193	2		2	2	0	0	1	2	2	2	2	2	2	3	0
50-019	21	50	2	50	787	2		2	4	0	0	0	1	2	1	2	2	2	3	0
50-020	38	50	1	67.1	544	2		2	1	0	0	0	1	1	1	2	2	2	1	0
50-021	57	50	2	47.55	59	2		2	4	0	0	0	1	2	1	1	2	2	3	0
50-022	38	50	2	58.9	307	2		2	4	0	0	0	2	2	2	2	2	2	3	0
50-023	31	50	2	54	288	2		2	4	0	0	0	2	2	2	2	2	99	3	0
50-024	51	50	2	57	279	2		2	4	0	0	0	1	1	1	2	2	2	3	0
50-025	45	50	1	52.3	639	2		2	1	0	0	0	2	2	2	2	2	2	3	0
50-026	40	50	2	55.3	319	2		2	4	0	0	0	2	2	2	2	2	2	3	0
50-027	46	50	2	61.2	152	2		2	4	0	0	0	1	1	2	2	2	2	3	0
50-028	30	50	1	43.5	166	2		2	4	0	0	0	1	1	1	2	2	1	1
50-029	33	50	1	45.5	4	2		1	4	0	0	0	2	2	2	2	2	2	3	0
50-030	38	50	2	51.2	423	2		2	4	0	0	0	2	2	2	2	2	2	3
50-031	41	50	1	72.3	364	2		1	4	0	1	1	2	2	2	2	2	1	3
50-032	30	50	1	52	12	2		2	1	0	0	1	1	1	1	2	1	2	3
50-033	41	50	2	45.6	403	2		2	4	0	0	0	2	2	2	2	2	2	3	0
50-034	43	50	1	53	109	2		2	1	0	0	1	1	2	1	2	2	2	3	0
50-035	30	50	1	47.5	30	2		2	1	0	0	1	2	2	2	2	1	2	3	0
50-036	36	50	1	74	309	2		2	4	0	0	0	1	1	1	2	2	2	3	0
50-037	39	50	2	48.2	336	2		2	4	0	0	0	1	1	1	2	2	2	3	0
50-038	36	50	1	51.6	157	2		2	4	0	0	0	1	1	1	2	2	2	1	1
50-039	37	50	2	55	250	2		1	4	0	0	0	2	2	2	2	2	2	3
50-040	38	50	2	53	553	2		1	4	0	0	0	2	2	2	2	2	2	3
50-046	53	50	2	75	292	2		2	4	0	0	0	2	2	2	2	2	2	3	0
50-047	42	50	2	60.6	368	2		1	4	0	0	0	2	2	2	2	2	2	3
50-048	42	50	1	52	183	2		1	2	0	0	0	1	1	1	1	2	2	1
50-049	32	50	2	43.3	322	2		2	4	0	0	0	2	2	2	2	2	2	3
50-041	44	50	2	56.7	347	2		1	4	0	0	0	1	1	1	2	2	2	3
50-067	48	50	1	50.8	331	2		2	1	0	0	0	2	2	2	2	2	1	3	0
50-068	46	50	1	69	44	2		2	4	0	0	0	1	1	1	1	2	2	1	0
50-069	32	50	1	82	178	2		2	1	0	0	0	2	2	2	2	2	2	3	0
50-070	63	50	1	63.5	534	2		2	4	0	0	0	1	1	1	2	1	99	3	1
50-071	44	50	2	58	53	2		2	4	0	0	0	1	1	1	2	1	99	3	0
50-072	35	50	2	63	117	2		2	4	0	0	0	2	2	2	2	2	2	3	0
50-073	36	50	1	60.3	448	2		2	1	0	0	0	1	1	1	1	2	99	1
50-074	31	50	2	50.8	438	2		2	4	0	0	0	1	2	1	2	2	99	3
50-075	49	50	1	41.8	91	1	1	2	99	0	0	0	1	1	1	1	2	99	1
50-076	28	50	2	45.5	304	2		2	4	0	0	0	2	2	2	2	2	99	3	0
50-077	40	50	1	60	60	2		2	4	0	0	0	1	2	1	2	1	1	3
50-078	33	50	2	43.7	27	2		2	4	0	0	0	1	1	1	1	1	99	3
50-079	49	50	2	55.85	340	2		2	4	0	0	0	1	1	2	2	2	2	3
50-080	52	50	1	54.8	38	2		2	1	0	0	0	2	2	2	2	1	99	3
50-081	44	50	2	38.4	90	2		2	4	0	0	0	1	1	1	2	1	99	3
50-082	32	50	1	44.8	234	2		2	1	0	0	1	1	1	1	1	1	99	3
50-083	32	50	1	44.8	23	2		2	4	0	0	0	1	2	1	2	1	99	3
50-084	65	50	1	46.7	56	2		2	1	0	0	0	1	1	1	2	1	2	3	0
50-085	33	50	1	69.8	110	2		2	1	0	1	0	1	2	2	1	2	99	3	1
50-086	45	50	1	59.9	504	2		1	1	0	0	0	1	1	2	2	2	99	3
50-087	21	50	2	44	336	2		1	2	0	0	0	1	1	2	2	2	99	3
50-088	32	50	1	69	680	2		2	1	1	0	0	1	1	2	1	2	99	3	1
50-089	19	50	1	54	213	2		2	1	0	0	0	2	2	2	2	2	99	3	0
50-090	39	50	2	48.2	93	2		2	4	0	0	0	1	1	1	2	2	99	3	0
50-091	30	50	1	46	96	2		2	4	0	0	0	1	1	1	2	1	99	1
50-092	41	50	2	63	307	2		2	4	0	0	0	1	2	1	2	2	99	3	0
50-093	33	50	2	33.7	46	2		2	4	0	0	0	1	2	1	2	1	99	3
50-094	32	50	1	71.9	206	2		2	2	0	0	1	1	1	2	2	2	2	3	0
50-095	41	50	1	53.3	375	2		2	1	0	0	1	2	2	2	2	2	99	3	0
50-096	29	50	2	56.2	769	2		2	2	0	0	0	2	2	2	2	2	99	3	0
50-097	24	50	1	49.7	434	2		2	4	0	0	0	2	2	2	2	2	99	3	0
50-098	45	50	1	71.8	160	2		2	4	0	0	1	1	1	1	2	1	99	3	0
50-099	31	50	2	41.6	126	1	2	2	4	0	0	0	1	1	1	2	2	99	1
50-100	49	50	1	55	44	2		2	1	0	0	0	1	1	1	2	2	99	1	1
50-101	55	50	2	48.8	242	2		2	4	0	0	0	2	2	2	2	2	99	2
50-102	50	50	1	52.8	83	2		2	4	1	0	0	1	2	1	2	1	99	3	0
50-103	38	50	1	54.5	346	1	1	2	4	0	0	1	2	2	2	2	2	99	3
50-104	40	50	1	57.4	230	2		2	4	0	0	0	1	1	1	1	2	99	2
50-105	46	50	1	48.2	114	2		2	2	0	0	0	2	2	2	2	2	99	3	0
50-106	32	50	1	58	39	2		2	4	0	0	0	1	1	1	2	1	99	3	0
50-107	28	50	1	51	323	2		2	4	0	0	0	1	1	1	2	2	99	3	1
50-108	42	50	1	59	43	1	1	2	4	1	0	0	2	2	2	2	2	99	3	1
50-109	44	50	1	49	132	2		2	1	0	0	1	2	2	2	2	2	99	3	0
50-110	27	50	1	46.5	76	2		2	1	0	0	0	1	1	1	2	2	99	1
50-111	59	50	1	75.5	558	2		2	2	1	0	0	1	1	1	2	2	99	3	0
50-112	30	50	2	73	946	1	1	2	4	0	0	0	2	2	2	2	2	99	3
50-113	31	50	1	50.2	421	2		2	1	1	0	0	1	1	1	2	2	99	3	0
50-114	22	50	2	59	338	2		2	4	0	0	0	1	2	1	2	2	99	3	0
50-115	41	50	1	48.3	236	2		2	1	0	0	1	1	1	1	2	1	99	1	0
50-116	26	50	1	76.5	222	2		2	4	0	0	0	2	2	2	2	2	1	3
50-117	18	50	1	56	514	2		2	2	0	0	0	2	2	2	2	2	99	3	0
50-118	41	50	2	45	133	2		2	4	0	0	0	1	1	2	2	2	99	3
50-119	50	50	1	53.7	221	2		2	4	0	0	0	1	1	2	2	2	99	3	1
57-001	23	57	1	53	225	2		2	4	0	0	0	1	1	2	2	2	2	3	1
57-002	35	57	1	65	516	2		2	4	0	0	0	1	2	1	2	2	2	3	0
57-003	40	57	1	55	13	2		2	4	0	0	0	1	2	1	1	2	2	3	0
57-004	27	57	1	62	818	2		2	4	0	0	0	2	2	2	2	2	2	99	0
57-005	49	57	1	52	79	2		2	4	0	0	0	1	2	1	2	2	2	3
57-006	32	57	2	46	54	2		2	4	0	0	0	1	1	1	2	2	2	3
57-007	24	57	2	65	309	2		2	4	0	0	0	1	1	1	2	2	2	1	1
57-008	29	57	2	46	114	2		2	4	0	0	0	1	1	1	1	2	2	3
57-009	55	57	1	48	115	2		2	4	0	0	0	2	2	2	2	2	2	3	0
57-010	29	57	1	64.5	185	2		2	2	0	0	1	2	2	2	2	2	2	3
57-011	39	57	1	53	430	2		2	4	0	0	0	2	2	2	2	2	2	3
57-012	53	57	2	44	31	2		2	4	0	0	0	2	2	2	2	2	2	3
57-013	39	57	1	81	19	2		2	1	0	0	0	2	2	2	2	2	2	3
57-014	48	57	1	45	14	2		2	4	0	0	0	1	1	1	1	2	2	1
57-015	38	57	1	62	24	2		2	4	0	0	0	2	2	2	2	2	2	2
57-016	20	57	1	48.5	263	2		2	4	0	0	0	1	1	1	2	1	2	3
57-017	43	57	1	70.5	363	2		2	2	0	0	1	2	2	2	2	2	2	3	0
57-018	35	57	1	53	263	2		2	4	0	0	1	2	2	2	2	2	2	3	1
57-019	25	57	1	53	409	2		2	2	0	0	0	1	2	1	2	2	2	3
57-020	64	57	2	43	240	2		2	4	0	0	0	1	1	1	1	2	2	1
57-021	43	57	1	56	20	2		2	1	0	0	0	2	2	2	2	2	2	3	0
57-022	41	57	2	50	56	2		2	4	0	0	0	2	2	2	2	2	2	3	0
57-023	31	57	1	60	1005	2		2	1	0	0	0	2	2	2	2	2	2	3	0
57-024	57	57	1	50	336	2		2	1	0	0	0	2	2	2	2	2	2	3	0
57-025	46	57	1	73	201	2		2	4	0	0	0	2	2	2	2	2	2	3	0
57-026	35	57	1	45	288	2		2	1	0	0	1	2	2	2	2	2	2	3	0
57-027	40	57	1	68	42	2		2	4	0	0	0	2	2	2	2	2	2	3	0
57-029	30	57	2	52	10	2		2	4	0	0	0	1	1	1	2	2	2	3
57-030	40	57	2	60	459	2		2	4	0	0	0	2	2	2	2	2	2	3	0
57-031	43	57	1	67	515	2		1	4	0	0	0	2	2	2	2	2	2	3
57-032	45	57	1	54	75	2		2	4	0	0	0	1	1	1	1	2	2	3
57-033	32	57	1	64	653	2		1	2	0	0	1	1	1	1	2	2	2	3
57-034	34	57	1	73	241	2		2	4	0	0	1	2	2	2	2	2	2	3	0
57-035	46	57	1	49	277	2		2	4	0	0	0	2	2	2	2	2	2	3
57-036	59	57	1	66.5	606	2		2	4	0	0	0	2	2	2	2	2	2	3	1
57-037	33	57	2	51	631	2		1	4	0	0	0	2	2	2	2	2	2	3	0
57-038	35	57	2	42	74	2		2	4	0	0	0	1	1	1	2	2	2	3
57-039	38	57	2	49	424	2		2	4	0	0	0	2	2	2	2	2	2	3
57-040	24	57	1	62	469	2		2	4	0	0	0	2	2	2	2	2	99	3	0
57-041	42	57	1	44	48	2		2	4	0	0	0	1	1	1	2	2	2	3
57-042	51	57	1	45	32	2		2	4	0	0	0	2	2	2	2	2	2	3	1
57-043	57	57	2	50	340	2		2	4	0	0	0	2	2	2	2	2	2	3
57-044	28	57	2	60	698	2		2	4	0	0	0	2	2	2	2	2	2	3	0
57-045	38	57	2	37	14	2		2	4	0	0	0	1	1	1	2	2	2	2
57-046	34	57	1	57	15	2		2	1	0	0	0	1	1	1	1	2	2	3
57-047	32	57	2	55	304	2		1	4	0	0	0	2	2	2	2	2	2	3
57-048	49	57	2	65	280	2		2	4	0	0	1	2	2	2	2	2	2	3	0
57-049	40	57	1	59	21	2		2	4	0	0	0	2	2	2	2	2	2	3
57-050	41	57	1	58	312	2		2	1	0	0	1	2	2	2	2	2	2	3	0
57-051	33	57	2	53	396	2		2	4	0	0	0	2	2	2	2	2	2	3	0
57-052	30	57	1	60	622	2		2	1	0	0	0	2	2	2	2	2	2	3	0
57-053	39	57	2	48	365	2		2	1	0	0	0	2	2	2	2	2	2	3	1
57-054	32	57	2	52	264	2		2	4	0	0	0	2	2	2	2	2	2	3	0
57-055	39	57	2	40	422	2		2	4	0	0	0	2	2	2	2	2	2	3	0
57-056	33	57	1	57	550	2		2	4	0	0	0	2	2	2	2	2	2	3	0
57-057	38	57	2	56	477	2		2	4	0	0	0	2	2	2	2	2	2	3	0
57-058	51	57	2	64	323	2		2	4	0	0	0	1	1	2	2	2	2	3
57-059	26	57	1	65	795	2		2	4	0	0	1	2	2	2	2	2	2	3	0
57-060	53	57	2	46	551	2		2	1	0	0	0	2	2	2	2	2	2	3	0
57-061	48	57	2	37	451	2		2	4	0	0	0	2	2	2	2	2	2	3	0
57-062	30	57	2	50	615	2		2	4	0	0	1	2	2	2	2	2	2	3	0
57-063	36	57	2	45	359	2		2	4	0	0	0	2	2	2	2	2	2	2	0
57-064	23	57	1	48	281	2		2	2	0	0	1	1	1	1	1	2	2	2
57-065	29	57	2	58	276	2		2	4	0	0	0	1	1	1	2	2	2	3
57-066	37	57	2	38	878	2		2	1	0	0	0	1	1	2	2	2	2	3
57-067	44	57	2	42	1613	2		2	4	0	0	0	2	2	2	2	2	2	3	1
57-068	54	57	2	50	464	2		2	4	0	0	0	2	2	2	2	2	2	3	1
57-069	26	57	1	53	298	2		2	4	0	0	0	1	1	2	2	2	2	3
57-070	34	57	2	54	652	2		2	4	0	0	0	2	2	2	2	2	2	99	0
57-071	45	57	1	50.3	408	2		2	4	0	0	0	2	2	2	2	2	2	3	0
57-072	31	57	1	67	503	2		2	1	1	0	0	2	2	2	2	2	2	3	0
57-073	41	57	2	44	583	2		2	4	0	0	0	2	2	2	2	2	2	3	0
57-074	33	57	2	39	717	2		2	4	0	0	0	1	1	1	2	2	2	3
57-075	29	57	2	56	584	2		1	4	0	0	0	1	1	2	2	2	2	3
57-076	47	57	2	45	406	2		2	4	0	0	1	2	2	2	2	2	2	3	0
57-077	47	57	2	44.8	348	2		2	1	0	0	1	1	1	2	2	2	2	3
57-078	35	57	1	50	263	2		2	4	0	0	0	1	1	2	2	2	2	3
57-079	54	57	1	68	268	2		2	4	0	0	0	2	2	2	2	2	2	3	0
57-080	34	57	1	50	547	1	1	2	1	0	0	0	1	1	1	2	2	2	3
57-081	36	57	2	48	493	2		2	4	0	0	0	2	2	2	2	2	2	3	0
57-082	38	57	2	57	1140	2		2	4	0	0	0	2	2	2	2	2	2	3	0
57-083	36	57	2	60.4	305	2		2	4	0	0	0	2	2	2	2	2	2	3	0
57-084	39	57	1	53	366	2	2	2	1	0	0	0	2	2	2	2	2	2	3	0
57-085	43	57	2	65	818	2		2	1	0	0	0	2	2	2	2	2	2	3	0
57-086	35	57	2	52	394	2		2	4	0	0	0	2	2	2	2	2	2	3	0
57-087	58	57	1	50	259	2		2	4	0	0	0	2	2	2	2	2	2	3	0
57-088	36	57	1	57	389	2		2	1	0	1	0	2	2	2	2	2	2	3	0
57-089	43	57	2	42	509	2		2	4	0	0	0	2	2	2	2	2	2	3	0
57-090	31	57	1	57	800	2		2	4	1	0	0	2	2	2	2	2	2	99	0
57-091	49	57	1	75	627	2		2	2	0	0	0	2	2	2	2	2	2	3	0
57-092	39	57	2	43	334	2		2	4	0	0	0	2	2	2	2	2	2	3	1
57-093	43	57	1	53	286	2		2	4	0	0	0	2	2	2	2	2	2	2	0
57-094	37	57	1	48	250	2		2	4	0	0	0	2	2	2	2	2	99	99
57-095	38	57	1	56.7	245	1	1	2	1	0	0	0	1	2	1	2	2	1	3
57-096	22	57	2	38	655	2		2	4	0	0	0	1	1	2	2	2	1	3
57-097	42	57	1	65	469	2		2	4	0	0	0	2	2	2	2	2	2	3	0
57-098	36	57	1	70	688	2		2	1	0	0	0	2	2	2	2	2	2	3	0
57-099	46	57	2	60	783	2		2	4	0	0	0	2	2	2	2	2	2	3	0
57-100	42	57	1	54	397	2		2	1	0	0	1	2	2	2	2	2	2	99
57-101	39	57	1	65	803	2		2	4	0	0	1	2	2	2	2	2	2	3	0
57-102	35	57	2	61	193	2		2	4	0	0	0	2	2	2	2	2	2	3	0
57-103	57	57	2	53	417	2		2	4	0	0	0	2	2	2	2	2	2	3	0
57-104	38	57	2	52	600	2		1	1	0	0	0	1	1	2	2	2	2	3
57-105	39	57	2	52	230	2		2	4	0	0	0	2	2	2	2	2	2	3	0
57-106	34	57	2	70	484	2		2	4	0	0	0	2	2	2	2	2	2	3	1
57-107	26	57	2	49	449	2		2	4	0	0	0	2	2	2	2	2	2	3	0
57-108	36	57	2	47	291	2		2	1	0	0	0	2	2	2	2	2	2	3	0
57-109	45	57	2	49	234	2		2	1	0	0	0	2	2	2	2	2	2	3	0
57-110	41	57	1	54.4	203	2		2	4	0	0	0	2	2	2	2	2	2	3	0
57-111	43	57	1	58	203	2		2	1	0	0	0	2	2	2	2	2	2	3	0
57-112	47	57	2	41	224	2		2	1	0	0	1	1	1	2	2	2	2	3
57-113	33	57	1	67	260	99		2	4	0	0	0	2	2	2	2	2	2	3
57-114	37	57	1	72	348	2		2	4	0	0	0	2	2	2	2	2	2	3	0
57-115	26	57	1	51	398	2		2	1	0	0	1	1	1	2	2	2	2	3
57-116	38	57	2	50	367	2		2	4	0	0	0	2	2	2	2	2	2	3	0
57-117	51	57	2	45	398	2		2	4	0	0	0	2	2	2	2	2	2	3	0
57-118	51	57	1	47	671	2		2	2	0	0	0	1	1	2	2	2	2	2
57-119	39	57	2	50	563	2		2	4	0	0	0	2	2	2	2	2	2	3	1
57-120	46	57	1	57	288	2		1	4	0	0	0	2	2	2	2	2	2	3
57-121	50	57	2	60	364	2		2	4	0	0	0	2	2	2	2	2	2	3	0
57-122	45	57	2	48	329	2		2	1	0	0	1	1	1	1	1	2	2	3
57-123	48	57	1	50	280	2		2	4	0	0	0	1	1	2	2	2	2	3
57-124	37	57	1	47	323	2		2	4	0	0	0	2	2	2	2	2	2	3	0
57-125	66	57	2	39	264	2		2	4	0	0	0	2	2	2	2	2	99	3	0
57-126	40	57	1	76	368	2		2	4	0	0	0	2	2	2	2	2	2	3	0
57-127	38	57	2	52	471	2		2	4	0	0	1	2	2	2	2	2	2	3	0
57-128	36	57	2	48	174	2		2	4	0	0	1	1	1	2	2	2	2	3
57-129	50	57	2	73.5	549	2		2	4	0	0	0	2	2	2	2	2	2	3	0
57-130	43	57	1	60	366	2		2	4	0	0	1	2	2	2	2	2	2	3	0
57-131	38	57	1	70	312	2		2	4	0	0	1	2	2	2	2	2	2	3	0
57-132	63	57	1	62	779	2		2	4	0	0	0	1	1	2	2	2	2	3
57-133	36	57	2	45	294	2		2	4	0	0	1	2	2	2	2	2	2	3	0
57-134	53	57	2	57	197	2		2	4	0	0	0	2	2	2	2	2	2	3	0
57-135	38	57	2	62	256	2		2	4	0	0	0	1	1	2	2	2	2	3
57-136	38	57	1	53	173	2		2	4	0	0	0	2	2	2	2	2	2	3	1
57-137	35	57	1	62.3	385	2		2	4	0	0	0	2	2	2	2	2	2	3	1
57-138	44	57	1	70	470	2		2	1	0	0	1	2	2	2	2	2	2	3	0
57-139	28	57	2	57.8	379	2		2	4	0	0	0	1	1	2	2	2	2	3
57-140	42	57	2	53	322	2		2	4	0	0	1	2	2	2	2	2	2	99	0
57-141	36	57	2	47.5	284	2		2	4	0	0	0	2	2	2	2	2	2	3	0
57-142	42	57	2	62.4	451	2		2	4	0	0	0	2	2	2	2	2	2	3	0
57-143	36	57	2	57	331	2		2	4	0	0	0	2	2	2	2	2	2	3	0
57-144	34	57	1	53	353	2		2	4	0	0	0	2	2	2	2	2	2	3	0
57-145	47	57	2	64	698	2		2	4	0	0	0	2	2	2	2	2	2	3	1
57-147	27	57	1	63	250	2		2	4	0	0	0	1	1	2	2	2	2	3
57-149	28	57	2	40	479	2		2	4	0	0	1	2	2	2	2	2	2	3	0
57-150	32	57	2	73	313	2		2	4	0	0	0	2	2	2	2	2	2	3	0
57-151	40	57	1	53	171	1	1	2	4	0	0	0	1	1	2	2	2	2	3
57-152	47	57	2	54	205	2		2	4	0	0	0	1	1	1	2	2	2	3
57-153	38	57	1	53	99	2		2	2	0	0	0	2	2	2	2	2	2	3
57-154	39	57	1	60	445	2		2	2	0	0	1	2	2	2	2	2	2	3	0
57-155	46	57	1	47	175	2		2	1	0	0	1	2	2	2	2	2	2	3	0
57-156	34	57	2	62	636	2		2	1	0	0	0	1	1	2	1	2	2	3
57-157	46	57	2	39	479	2		2	4	0	0	0	1	1	1	2	2	2	3
57-158	25	57	1	55	398	2		2	4	0	0	0	1	2	1	2	2	2	3
57-159	42	57	1	46	159	2		2	4	0	0	0	2	2	2	2	2	1	3
57-160	44	57	2	43	357	2		2	4	0	0	0	2	2	2	2	2	2	3	0
57-161	46	57	1	65	48	2		2	4	0	0	0	1	1	1	2	2	2	3
57-162	44	57	1	55	37	2		2	4	0	0	1	1	1	2	1	2	2	1
57-163	38	57	1	54	286	2		1	4	0	0	1	2	2	2	2	2	2	3
57-164	32	57	2	54	361	2		1	4	0	0	0	2	2	2	2	2	2	3
57-165	32	57	1	61	365	2		2	4	0	0	0	2	2	2	2	2	2	3	0
57-166	22	57	1	65	331	2		2	4	0	0	0	2	2	2	2	2	2	3	0
57-167	40	57	1	58	94	2		2	4	0	0	0	2	2	2	2	2	2	3	1
57-168	43	57	2	60	91	2		2	4	0	0	1	2	2	2	2	2	2	3	0
57-169	22	57	2	98	397	2		2	4	0	0	1	2	2	2	2	2	2	3	0
57-170	22	57	1	53	144	2		2	4	0	0	0	1	1	2	2	2	2	3
57-171	20	57	2	45	34	2		2	4	0	0	0	1	1	1	2	1	2	1
57-173	19	57	1	61	352	2		2	4	0	0	0	1	2	1	1	2	2	2
57-174	41	57	1	51	653	2		2	4	0	0	0	1	2	1	1	2	2	3
57-175	28	57	2	42	237	2	1	2	4	0	0	0	1	2	1	2	2	2	3
57-176	24	57	2	44	443	2		2	4	0	0	0	2	2	2	2	2	2	3	0
57-177	49	57	1	60	122	2		2	1	0	0	1	1	2	1	2	2	2	3
57-178	28	57	2	46	242	2		2	4	0	0	0	1	1	1	2	2	2	3
57-179	39	57	2	63	16	2		2	4	0	0	0	2	2	2	2	2	2	3
57-180	48	57	1	65	267	2		2	2	0	0	0	2	2	2	2	2	2	3	0
57-181	44	57	1	47	193	2		2	1	0	0	0	1	1	1	1	2	2	1
57-182	21	57	1	61.5	242	2		2	4	0	0	0	2	2	2	2	2	2	3
57-183	38	57	1	53	778	2		2	4	0	0	1	2	2	2	2	2	2	3	0
57-184	54	57	1	49	414	2		2	4	0	0	0	2	2	2	2	2	1	3
57-185	40	57	1	49	65	2		2	2	0	0	0	1	1	1	2	2	2	3
57-186	19	57	1	69	191	2		2	1	0	0	1	2	2	2	2	2	2	3
57-187	39	57	1	55	359	2		2	4	0	0	1	2	2	2	2	2	2	3	0
57-188	34	57	1	61	330	2		2	4	0	0	0	2	2	2	2	2	2	3	1
57-189	34	57	2	66	490	2		2	4	0	0	0	2	2	2	2	2	2	3	0
57-190	70	57	1	59	313	2		2	4	0	0	0	2	2	2	2	2	2	3	0
57-191	32	57	1	69	71	2		2	2	0	0	1	2	2	2	2	2	2	3	0
57-192	62	57	1	56.6	66	2		2	4	0	0	0	1	1	2	2	2	2	3
57-193	32	57	1	60	267	2		2	4	0	0	0	1	1	1	2	2	1	3
57-194	34	57	2	40	13	2		2	4	0	0	0	1	2	1	2	2	2	3
57-195	40	57	1	65	39	2		2	4	0	0	0	1	1	2	2	2	2	3
57-196	60	57	2	47	198	2		2	4	0	0	0	1	1	2	2	2	2	3
57-197	46	57	1	60	99	2		2	4	0	0	0	2	2	2	2	2	2	3
57-198	34	57	2	42	493	2		2	1	1	0	0	2	2	2	2	2	2	3	0
57-199	25	57	1	67	246	2		2	4	0	0	0	2	2	2	2	2	2	3	1
57-200	39	57	1	65	119	2		2	1	0	0	1	2	2	2	2	2	2	3	0
57-201	33	57	2	55	106	2		2	4	0	0	0	1	2	1	2	2	2	3
57-202	34	57	2	56	296	2		1	1	0	0	0	2	2	2	2	2	2	3
57-203	41	57	2	45	568	2		2	2	0	0	0	2	2	2	2	2	2	99	0
57-204	47	57	2	54	255	2		2	4	0	0	0	2	2	2	2	2	2	3	0
57-205	48	57	2	65	537	2		2	4	0	0	0	1	1	2	2	2	2	3
57-206	27	57	2	52	499	2		2	4	0	0	0	1	1	2	2	2	2	1
57-207	37	57	2	57	154	2		2	1	0	0	0	1	1	2	2	2	2	3
57-208	45	57	1	65	870	2		1	4	0	0	0	2	2	2	2	2	2	3
57-209	36	57	2	55	568	2		2	4	0	0	0	2	2	2	2	2	1	3	0
57-210	38	57	2	41	611	2		1	4	0	0	0	2	2	2	2	2	2	2
57-211	35	57	2	74	436	2		2	4	0	0	0	2	2	2	2	2	2	3	0
57-212	58	57	1	69	644	2		2	4	0	0	0	2	2	2	2	2	2	3	0
57-213	36	57	1	56	341	2		2	4	0	0	0	2	2	2	2	2	2	3	1
57-214	32	57	1	65	396	2		1	1	0	0	1	2	2	2	2	2	2	3
57-215	36	57	2	54	189	2		2	4	0	0	0	2	2	2	2	2	2	3	0
57-216	37	57	2	50	148	2		1	4	0	0	0	2	2	2	2	2	2	3
57-217	39	57	2	53	332	1	1	2	4	0	0	0	2	2	2	2	2	99	3
57-218	55	57	1	45	716	1	1	2	4	0	0	1	2	2	2	2	2	2	3
57-219	43	57	1	44	48	2		2	1	0	0	0	1	1	2	2	2	2	1
57-220	42	57	2	50	135	2		2	4	0	0	0	2	2	2	2	2	2	2	0
57-221	28	57	2	42	237	2		2	4	0	0	0	2	2	2	2	2	2	99	0
57-222	31	57	1	75	410	2		2	1	0	0	0	2	2	2	2	2	2	3	0
57-223	47	57	2	67	431	2		1	4	0	0	0	2	2	2	2	2	2	3
57-224	32	57	2	47	358	2		2	1	0	0	0	2	2	2	2	2	2	3	0
57-225	44	57	2	57.2	432	1	1	2	4	0	0	0	2	2	2	2	2	2	3
57-226	44	57	2	43	595	2		2	4	0	0	0	2	2	2	2	2	2	3	0
57-227	50	57	2	40	347	2		2	4	0	0	0	1	1	2	2	2	2	3
57-228	37	57	1	47	33	2		2	1	0	0	0	1	1	2	1	2	2	3
57-229	35	57	1	59	600	2		1	1	1	0	0	2	2	2	2	2	2	3
57-230	52	57	2	51	538	2		2	4	0	0	0	2	2	2	2	2	2	3
57-231	36	57	2	65	327	2		1	4	0	0	0	2	2	2	2	2	2	3	0
57-232	36	57	2	51.3	678	2		2	4	0	0	0	2	2	2	2	2	2	3	0
63-001	50	63	1	55	581	2		2	1	0	0	1	2	2	2	2	2	2	3	1
63-002	22	63	2	83	425	2		2	4	0	0	0	2	2	2	2	2	2	3	0
63-003	37	63	2	45	321	2		2	4	0	0	0	2	2	2	2	2	2	3	0
63-004	31	63	2	62	315	2		2	4	0	0	0	2	2	2	2	2	2	3	1
63-005	29	63	1	61	3	2		2	2	0	0	1	2	2	2	2	2	2	3	0
63-006	31	63	2	44	353	2		2	4	0	0	0	2	2	2	2	2	2	3	1
63-007	37	63	2	65	523	2		2	4	0	0	0	2	2	2	2	2	2	3	0
63-008	42	63	2	65	758	2		2	4	0	0	0	2	2	2	2	2	2	3	1
63-009	35	63	2	42	1244	2		2	4	0	0	0	2	2	2	2	2	2	3	0
63-010	42	63	2	55	333	2		2	4	0	0	0	2	2	2	2	2	2	2	1
63-011	47	63	2	63	312	2		2	4	0	0	0	2	2	2	2	2	2	3	0
63-012	39	63	2	57	545	2		2	4	0	0	0	2	2	2	2	2	2	3	0
63-013	33	63	1	65	316	2		2	4	0	0	0	2	2	2	2	2	2	2	0
63-014	39	63	2	57	874	2		2	4	0	0	0	2	2	2	2	2	2	3	0
63-015	49	63	1	82	306	2		2	4	0	0	0	2	2	2	2	2	2	3	0
63-016	30	63	1	75	495	2		2	2	0	0	1	2	2	2	2	2	2	3	1
63-017	25	63	1	53	205	2		2	4	0	0	1	2	2	2	2	2	2	3	0
63-018	31	63	2	48	468	2		2	4	0	0	0	2	2	2	2	2	2	3	0
63-019	44	63	2	45	345	2		2	4	0	0	0	2	2	2	2	2	2	3	0
63-020	61	63	2	52	198	2		2	4	0	0	0	2	2	2	2	2	2	3	0
63-021	29	63	2	72	326	2		2	4	0	0	0	2	2	2	2	2	2	3	0
63-022	27	63	2	47	153	2		2	4	0	0	0	2	2	2	2	2	2	3	0
63-023	46	63	2	58	309	2		2	4	0	0	0	2	2	2	2	2	2	3	0
63-024	44	63	2	67	329	2		2	4	0	0	0	2	2	2	2	2	2	3	0
63-025	44	63	2	57	29	2		2	1	0	1	0	1	1	1	2	2	2	3
63-026	52	63	1	53	229	2		2	4	0	0	0	2	2	2	2	2	2	3	0
63-027	41	63	1	70	433	2		2	1	0	0	1	2	2	2	2	2	2	3	0
63-028	26	63	1	57	607	2		2	1	0	0	0	2	2	2	2	2	2	3	0
63-029	23	63	2	71	251	2		2	4	0	0	0	2	2	2	2	2	2	3	0
63-030	39	63	1	75	181	2		2	1	1	0	0	2	2	2	2	2	2	3	0
63-031	39	63	1	63	127	2		2	4	0	0	0	2	2	2	2	2	2	3	1
63-032	44	63	1	61	318	2		2	1	0	0	1	2	2	2	2	2	2	3	1
63-033	30	63	1	53	296	2		2	4	0	0	0	2	2	2	2	2	2	3	0
63-034	26	63	2	43	490	2		2	4	0	0	0	2	2	2	2	2	2	3	0
63-035	39	63	2	39	122	2		2	4	0	0	0	2	2	2	2	2	2	3
63-036	25	63	1	54	356	2		2	4	0	0	0	2	2	2	2	2	2	3	0
63-037	32	63	2	55	245	2		2	1	0	0	0	2	2	2	2	2	2	3	1
63-039	61	63	1	55	501	2		2	4	0	0	0	2	2	2	2	2	2	3	0
63-040	66	63	2	56	425	2		2	4	0	0	0	2	2	2	2	2	2	3	1
63-041	31	63	2	40	39	2		2	4	0	0	0	1	1	1	2	2	99	3
63-042	34	63	1	38	622	2		2	1	0	0	0	2	2	2	2	2	2	3	0
63-043	20	63	1	56	20	2		2	4	0	0	0	2	2	2	2	2	2	3	0
63-044	43	63	2	36	39	2		2	4	0	0	0	1	2	1	2	2	2	3
63-045	47	63	1	60	207	2		2	4	0	0	0	1	1	1	2	2	2	3
65-001	27	65	2	40	244	2		2	4	0	0	0	1	2	1	2	2	1	3
65-002	30	65	2	66	458	2		2	4	0	0	0	2	2	2	2	2	2	3	0
65-003	36	65	1	66.5	225	2		2	2	0	0	0	2	2	2	2	2	2	3	0
65-004	37	65	1	67.5	149	2		2	2	0	0	0	2	2	2	2	2	2	3	0
65-006	30	65	1	53.8	292	2		2	4	0	0	0	2	2	2	2	2	2	3	0
65-007	31	65	2	49.4	514	2		2	4	0	0	0	2	2	2	2	2	2	3	0
65-008	53	65	2	48	225	2		2	4	0	0	0	2	2	2	2	2	2	3	0
65-009	53	65	1	60	147	2	2	2	4	0	0	0	2	2	2	2	2	2	3	0
65-010	37	65	1	49.9	144	2		2	2	0	0	0	1	1	1	1	1	2	3
65-012	21	65	1	64	11	2		2	4	0	0	0	1	1	1	2	2	2	3
65-013	28	65	2	48	48	2		2	4	0	0	0	1	1	1	1	1	2	3
65-014	23	65	2	44	36	2		2	4	0	0	0	1	2	1	1	1	2	3
65-015	43	65	1	57	61	2		2	4	0	0	0	1	1	1	1	1	2	3
65-016	28	65	2	67	104	2		2	4	0	0	0	1	1	1	1	2	2	3
65-017	59	65	1	49.7	286	1	1	2	2	0	0	0	1	1	2	1	2	2	3
65-018	36	65	2	47	240	2		2	4	0	0	0	2	2	2	2	2	2	3	0
65-019	26	65	2	58	425	2		2	4	0	0	0	2	2	2	2	2	2	3	0
65-020	37	65	2	70	152	2		2	4	0	0	0	2	2	2	2	2	2	3	0
65-021	40	65	2	50	307	2		2	4	0	0	0	2	2	2	2	2	2	3	0
65-022	18	65	1	47	228	2		2	4	0	0	0	2	2	2	2	2	2	3	0
65-023	37	65	1	62.7	10	2		2	2	0	0	0	1	1	1	1	2	2	3
65-024	50	65	2	52	43	2		2	4	0	0	0	2	2	2	2	2	2	3	0
65-025	41	65	2	60	354	2		2	4	0	0	0	2	2	2	2	2	2	3	0
65-026	27	65	1	58	293	2		2	4	0	0	0	2	2	2	2	2	2	3	0
65-028	28	65	1	70	432	2		2	2	0	0	0	2	2	2	2	2	2	3	0
65-029	19	65	2	80	333	2		2	2	0	0	0	2	2	2	2	2	2	3	0
65-030	32	65	2	43.2	136	2		2	4	0	0	0	2	2	2	2	2	2	1
65-031	37	65	1	64.5	259	2		2	2	0	0	0	2	2	2	2	2	2	3	0
65-032	28	65	1	51.3	272	2		2	2	0	0	0	2	2	2	2	2	2	99	0
65-035	36	65	1	54	6	2		2	4	0	0	0	1	1	1	1	2	2	2
65-036	35	65	2	68	288	1	1	2	4	0	0	0	2	2	2	2	2	2	3	1
65-037	37	65	2	33	18	2		2	4	0	0	0	1	2	1	1	1	2	3
65-039	52	65	1	50	71	2		2	1	0	0	0	1	1	1	1	2	2	1
65-040	48	65	1	60	228	2		2	4	0	0	0	2	2	2	2	2	2	3	0
65-041	32	65	1	57	256	2		2	4	0	0	0	2	2	2	2	2	2	3	0
65-043	40	65	1	46	226	2		2	1	0	0	0	1	1	1	1	2	2	3
65-044	43	65	2	57	433	2		2	4	0	0	0	2	2	2	2	2	2	3	0
65-045	33	65	2	76	341	2		2	4	0	0	0	2	2	2	2	2	2	3	0
65-046	39	65	2	68	26	2		2	4	0	0	0	1	1	1	1	1	2	3
65-048	24	65	1	90	270	2		2	4	0	0	0	2	2	2	2	2	2	3	0
65-049	36	65	1	66	280	2		2	1	0	0	0	2	2	2	2	2	2	3	0
65-050	26	65	1	36.7	8	2		2	4	0	0	0	1	1	1	1	2	2	3
65-051	25	65	2	55	374	2		2	4	0	0	0	2	2	2	2	2	2	3	0
65-052	30	65	1	45	13	2		2	4	0	0	0	1	1	1	1	2	2	3
65-053	22	65	2	46	62	2		2	4	0	0	0	1	2	1	1	2	1	3
65-054	46	65	2	50	7	2		2	2	0	0	0	1	1	1	1	1	1	3
65-055	34	65	1	61	33	2		2	2	0	0	0	1	1	1	1	1	2	3
65-056	39	65	1	53	125	2		2	2	0	0	0	1	1	1	1	2	2	1
65-057	30	65	1	55	56	2		2	4	0	0	0	1	1	1	1	1	2	3
65-058	36	65	2	62	233	2		2	4	0	0	0	2	2	2	2	2	2	3	0
65-059	26	65	1	47	245	2		2	4	0	0	0	2	2	2	2	2	2	3	0
65-060	29	65	1	63.8	62	2		2	4	0	0	0	2	2	2	2	2	2	3	0
65-062	26	65	1	56	358	2		2	4	0	0	0	2	2	2	2	2	2	3	0
65-063	22	65	1	39	53	2		2	4	0	0	0	1	1	1	2	1	2	3
65-064	57	65	1	55	245	2		2	4	0	0	1	1	1	1	1	2	2	3
65-065	35	65	1	55	20	2		2	4	0	0	0	1	1	1	1	1	2	3
65-066	38	65	1	60.6	200	2		2	2	0	0	0	2	2	2	2	2	2	3	0
65-067	33	65	1	60	202	2		2	4	0	0	0	1	1	1	1	1	2	99
65-068	51	65	2	40	10	2		2	4	0	0	0	1	1	1	1	1	2	99
65-069	45	65	1	57	18	2		2	2	0	0	0	1	1	1	1	1	1	3
65-070	44	65	2	50	53	2		2	4	0	0	0	2	2	2	2	2	2	3	0
65-071	40	65	1	37	14	2		2	4	0	0	0	1	1	1	1	2	1	1
65-072	32	65	2	46	49	2		2	4	0	0	0	1	1	1	1	2	2	3
65-073	35	65	2	66	123	2		2	4	0	0	0	2	2	2	2	3	1	3	0
65-074	33	65	1	58	6	2		2	1	0	0	0	1	1	1	1	1	2	3
65-075	28	65	1	52.6	153	2		2	2	0	0	0	1	1	1	1	2	1	3
65-076	57	65	2	49	267	2		2	4	0	0	0	2	2	2	2	2	2	3	0
65-077	20	65	2	110	154	2		2	4	0	0	0	2	2	2	2	2	2	3	0
65-078	26	65	1	58	109	2		2	4	0	0	0	1	1	1	1	1	2	3
65-079	34	65	1	86	76	2		2	4	0	0	0	1	1	1	1	2	2	3
65-080	38	65	2	43	125	2		2	4	0	0	0	2	2	2	2	2	2	3	0
65-081	33	65	1	59	343	1	1	2	4	0	0	0	1	1	1	1	2	2	3
65-082	48	65	2	62	15	2		2	4	0	0	0	2	2	2	2	2	2	3	0
65-083	40	65	1	58.4	59	2		2	4	0	0	0	1	1	1	1	2	1	2
65-084	37	65	1	70	251	2		2	4	0	0	0	1	1	1	1	2	2	3
65-085	30	65	1	54	288	2		2	4	0	0	0	2	2	2	2	2	2	3	0
65-086	50	65	1	51.7	397	2		2	2	0	0	0	2	2	2	2	2	2	3	0
65-087	35	65	2	44	110	2		2	4	0	0	0	2	2	2	2	2	2	3	0
80-001	36	80	1	67	227	2		2	4	0	0	0	2	2	2	2	2	2	3	0
80-002	39	80	2	60	738	2		2	4	0	0	0	1	1	1	1	2	2	3
80-003	37	80	2	58	358	2		2	4	0	0	0	1	1	2	2	2	2	3
80-004	41	80	2	62	406	2		2	4	0	0	0	2	2	2	2	2	2	3	1
80-005	31	80	1	72	638	2		2	2	0	0	0	2	2	2	2	2	2	3	1
80-006	35	80	1	52	206	2		2	2	0	0	1	1	1	99	2	2	2	3
80-007	36	80	1	48	111	2		2	4	0	0	0	1	1	2	1	2	2	1
80-008	19	80	1	57	564	2		2	4	0	0	0	2	2	2	2	2	2	3	1
80-009	25	80	2	75	575	2		2	4	0	0	0	1	1	2	2	2	2	3
80-010	32	80	1	43	715	2		2	1	0	0	0	2	2	2	2	2	2	3	1
80-011	35	80	2	45	406	2		2	4	0	0	0	2	2	2	2	2	2	3	1
80-012	37	80	1	75	88	2		2	4	0	0	0	2	2	2	2	2	2	3	1
80-014	34	80	2	42	572	2		2	4	0	0	0	1	1	2	2	2	99	3	1
80-015	28	80	2	63	441	2		2	4	0	0	0	1	1	1	2	2	2	3
80-016	34	80	2	50	344	2		2	4	0	0	0	2	2	2	2	2	2	3	1
80-017	30	80	2	46	597	2		2	4	0	0	0	2	2	2	2	2	2	3	0
80-018	33	80	2	51	463	2		2	4	0	0	0	1	1	1	1	2	2	3
80-019	23	80	1	63	432	2		2	2	0	0	0	2	2	2	2	2	2	3
80-020	33	80	2	87	724	1	99	2	4	0	0	0	1	2	2	1	2	2	3
80-021	30	80	2	56	320	2		2	4	0	0	0	2	2	2	2	2	2	3	0
80-022	27	80	2	45	616	2		2	4	0	0	0	2	2	2	2	2	2	3	1
80-023	27	80	2	72	721	2		2	4	0	0	0	1	1	2	2	2	2	3
80-024	31	80	2	43	779	2		2	4	0	0	0	1	2	1	2	2	2	3
80-025	35	80	2	47	594	2		2	4	0	0	0	2	2	2	2	2	2	3	0
80-026	38	80	1	41	71	1	1	2	2	0	0	0	1	1	1	1	1	2	3
80-027	49	80	1	65	297	1	1	2	1	0	0	0	1	1	2	2	2	2	3
80-028	18	80	1	57	175	2		2	4	0	0	0	2	2	2	2	2	2	3	1
80-029	53	80	1	46	154	2		2	1	0	0	0	2	2	2	2	2	2	3	1
80-030	55	80	1	45	979	2		2	4	0	0	0	1	1	1	1	2	99	1
80-031	39	80	2	58	258	2		2	4	0	0	0	2	2	2	2	2	2	3	1
80-032	33	80	1	63	379	2		2	1	0	0	1	1	1	2	2	2	2	3
80-033	34	80	2	65	396	2		2	4	0	0	0	2	2	2	2	2	2	3
80-034	36	80	2	63	565	2		2	4	0	0	0	1	1	2	2	2	2	3
80-035	26	80	2	40	267	2		2	4	0	0	0	2	2	2	2	2	2	3	1
80-036	36	80	1	45	25	2		2	4	0	0	0	1	1	1	1	2	2	1
80-037	37	80	2	47	39	2		2	4	0	0	0	1	1	1	2	2	2	3
80-038	46	80	1	70	324	1	1	2	1	0	0	1	1	2	1	2	2	2	3
80-039	43	80	2	65	378	2		2	4	0	0	0	1	1	2	2	2	99	3
80-040	21	80	1	56	99	2		2	4	0	0	0	2	2	2	2	2	2	3
80-041	46	80	2	57	365	2		2	4	0	0	0	2	2	2	2	2	2	3	0
80-042	37	80	2	58	960	2		2	4	0	0	0	2	2	2	2	2	2	3	0
80-043	33	80	2	68	742	2		2	4	0	0	0	2	2	2	2	2	2	3	0
80-044	37	80	2	75	99	2		2	4	0	0	0	2	2	2	2	2	2	3	1
80-045	23	80	1	52	463	2		2	4	0	0	0	1	2	1	2	2	2	3
80-046	44	80	1	66	227	2		2	1	0	0	1	1	1	2	2	2	2	3
80-047	42	80	2	62.5	230	2		2	4	0	0	0	1	1	2	2	2	2	3
80-048	41	80	1	54	458	2		2	2	0	0	0	1	2	1	2	2	2	3
80-050	36	80	2	58	404	2		2	4	0	0	0	2	2	2	2	2	2	3	0
80-051	34	80	2	45	410	2		2	4	0	0	0	2	2	2	2	2	2	3	0
80-052	39	80	2	65	505	2		2	4	0	0	0	1	1	2	1	2	2	3
80-053	30	80	1	57	516	2		2	1	0	0	0	1	1	2	2	2	2	3
80-054	27	80	2	70	110	2		2	4	0	0	0	2	2	2	2	2	2	3
80-055	19	80	1	75	496	2		2	4	0	0	0	2	2	2	2	2	2	3	0
80-056	48	80	1	57	307	2		2	1	0	0	0	1	1	1	2	2	1	3
80-057	32	80	2	40	261	2		2	4	0	0	0	1	1	1	2	2	2	3	0
80-058	28	80	2	78	591	2		2	4	0	0	0	1	1	1	1	2	2	3
80-059	30	80	2	47	453	2		2	4	0	0	0	2	2	2	2	2	2	3	0
80-060	56	80	1	68	353	2		2	4	0	0	0	2	2	2	2	2	2	3	0
80-061	28	80	2	50	399	2		2	4	0	0	0	1	1	1	2	2	2	3
80-062	27	80	1	35	46	2		2	2	0	0	0	2	2	2	2	2	2	3	0
80-063	31	80	2	42	550	2		2	4	0	0	0	1	1	2	2	2	2	3
80-064	28	80	2	999	580	2		2	4	0	0	0	1	1	2	2	2	2	3
80-065	41	80	1	67	260	2		2	2	0	0	1	1	1	2	2	2	2	2
80-067	41	80	2	58	525	2		2	4	0	0	0	2	2	2	2	2	2	3	0
80-068	36	80	1	52	269	2		2	4	0	0	0	1	2	1	2	2	2	1
80-069	53	80	1	69	698	2		2	2	0	0	0	1	1	1	2	2	2	3
80-070	38	80	2	59	546	2		2	4	0	0	0	1	2	1	2	2	2	3
80-071	23	80	2	58	516	2		2	4	0	0	0	2	2	2	2	2	2	3	0
80-072	45	80	2	48	513	2		2	4	0	0	0	2	2	2	2	2	2	3	0
80-073	18	80	1	65	484	2		2	4	0	0	0	1	2	1	2	2	2	3
80-074	26	80	2	50	425	2		2	4	0	0	0	1	1	2	2	2	2	3
80-075	52	80	1	50	121	2		2	4	0	0	0	1	1	1	1	2	2	3
80-076	41	80	1	60	553	2		2	2	0	0	0	2	2	2	2	2	2	3	0
80-077	26	80	1	51	303	2		2	2	0	0	0	2	2	2	2	2	2	3	0
80-078	23	80	1	69	93	2		2	4	0	0	0	2	2	2	2	2	2	3	0
80-079	27	80	2	40	250	2		2	4	0	0	0	2	2	2	2	2	2	3	1
80-080	27	80	1	58	23	2		2	2	0	0	0	1	1	2	2	2	2	3
80-081	23	80	1	49	598	2		2	1	0	0	0	2	2	2	2	2	2	3	1
80-082	31	80	2	50	30	2		2	4	0	0	0	1	2	1	1	1	99	3
80-083	40	80	2	59	800	2		2	4	0	0	0	2	2	2	2	2	2	3	0
83-001	32	83	2	50	436	2		2	4	0	0	0	2	2	2	2	2	99	3	1
83-002	36	83	2	55	631	2		2	99	0	0	0	2	2	2	2	2	99	3	0
83-003	27	83	2	91	580	2		2	99	0	0	0	2	2	2	2	2	99	3	0
83-004	37	83	2	55	398	2		2	99	0	0	0	2	2	2	2	2	99	3	0
83-005	35	83	2	49	368	2		2	4	0	0	0	2	2	2	2	2	2	3	1
83-006	28	83	2	41	486	2		2	4	0	0	0	2	2	2	2	2	2	3	0
83-007	38	83	1	70	401	2		2	99	0	0	0	2	2	2	2	2	99	3	0
83-008	27	83	2	51	593	2		2	4	0	0	0	2	2	2	2	2	2	3	0
83-009	39	83	2	63	396	2		2	4	0	0	0	2	2	2	2	2	2	3	0
83-010	37	83	2	69	142	2		2	99	0	0	0	1	1	1	99	2	2	3
83-011	37	83	2	55	299	2		2	99	0	0	0	1	1	2	2	2	2	3
83-012	34	83	1	63	27	2		99	99	0	0	0	1	2	1	99	2	99	3	0
83-013	33	83	2	62	225	2		2	4	0	0	0	1	1	2	2	2	2	3
83-014	36	83	2	49	304	2		2	4	0	0	0	2	2	2	2	2	99	3	0
83-015	39	83	2	48	516	2		2	4	0	0	0	2	2	2	2	2	99	3	0
83-016	40	83	1	70	405	2		2	4	0	1	0	2	2	2	2	2	99	3	0
83-017	38	83	2	58	833	2		2	4	0	0	0	2	2	2	2	2	1	3	1
83-018	26	83	2	53	72	2		2	4	0	0	0	2	2	2	2	2	99	3	0
83-019	26	83	2	51	627	2		2	4	0	0	0	1	1	2	1	2	99	3	1
83-020	20	83	2	76	393	2		2	4	0	0	0	2	2	2	2	2	99	3	0
83-021	31	83	2	50	996	2		2	4	0	0	0	2	2	2	2	2	2	3	1
83-022	38	83	2	43.5	750	2		2	4	0	0	0	2	2	2	2	2	99	3
83-023	47	83	2	53	376	1	1	2	99	0	0	0	2	2	2	2	2	99	3	0
83-024	41	83	2	60	595	2		2	4	0	0	0	1	1	1	1	2	2	3	1
83-025	27	83	1	50	450	2		2	1	0	0	1	2	2	2	2	2	1	3	0
83-026	31	83	2	65	477	2		2	99	0	0	0	2	2	2	2	2	99	3	0
83-027	25	83	2	56	175	2		2	4	0	0	0	2	2	2	2	2	99	3	0
83-028	24	83	2	67	291	2		2	4	0	0	0	2	2	2	2	2	2	3	1
83-029	40	83	1	48	302	2		2	4	0	0	1	2	2	2	2	2	2	3	0
83-030	27	83	1	69	230	2		2	4	0	0	0	2	2	2	2	2	2	3	0
83-031	23	83	1	60	319	2		2	4	0	0	0	2	2	2	2	2	2	3	0
83-032	30	83	2	50.5	424	2		2	4	0	0	0	2	2	2	2	2	2	3	0
83-033	32	83	2	56	261	2		2	4	0	0	0	2	2	2	2	2	2	3	0
83-034	26	83	1	63	108	2		2	4	0	0	0	2	2	2	2	2	2	3	0
83-035	36	83	1	72	605	2		2	99	0	0	0	2	2	2	2	2	99	3	0
83-036	35	83	1	49	183	2		2	99	0	0	0	2	2	2	2	2	99	3	0
83-037	35	83	2	50	890	2		2	99	0	0	0	2	2	2	2	2	2	3	0
83-038	34	83	1	82	702	2		2	99	0	0	0	2	2	2	2	2	2	3	0
83-039	38	83	1	89	414	2		2	4	0	0	0	1	1	1	1	2	99	1
83-040	37	83	1	50	200	2		2	99	0	0	0	1	1	1	1	2	99	1
83-043	28	83	1	35	159	2		2	99	0	0	0	1	1	2	2	2	2	3
83-044	32	83	2	61	1264	2		2	4	0	0	0	2	2	2	2	2	99	3	0
83-045	55	83	2	60	657	2		2	4	0	0	0	2	2	2	2	2	99	3	0
83-046	36	83	1	57	512	2		2	4	0	0	0	2	2	2	2	2	2	3	0
83-047	34	83	1	62	800	2		2	4	0	0	0	2	2	2	2	2	99	3	1
83-048	49	83	1	66	491	2		2	4	0	0	0	2	2	2	2	2	2	3	1
83-049	36	83	1	53	66	2		99	4	0	0	0	1	2	1	1	2	1	1
83-050	43	83	1	55	66	2		2	4	0	0	0	1	2	1	2	2	1	1
83-051	34	83	1	65	573	2		2	4	0	0	0	2	2	2	2	2	2	3	1
83-052	24	83	2	50	614	2		2	4	0	0	0	2	2	2	2	2	99	3	0
83-053	48	83	2	52	48	2		2	4	0	0	0	1	2	1	2	2	2	3
83-054	31	83	2	52	145	2		2	4	0	0	0	1	1	2	2	2	99	3
83-055	32	83	1	56	506	2		2	1	0	0	0	1	1	2	2	2	2	3
83-056	22	83	2	41	831	2		2	2	0	0	0	2	2	2	2	2	99	3	0
83-057	39	83	2	56	498	2		2	4	0	0	0	2	2	2	2	2	99	3	0
83-058	28	83	2	85	465	2		2	4	0	0	0	2	2	2	2	2	99	3	0
83-059	34	83	1	56	456	2		2	4	0	0	0	2	2	2	2	2	99	3	1
83-060	43	83	1	78	169	2		2	4	0	0	0	2	2	2	2	2	99	3	0
83-061	20	83	1	65	262	2		2	4	0	0	0	2	2	2	2	2	99	3	0
83-062	41	83	2	50	250	1	2	2	4	0	0	0	2	2	2	2	2	99	3	0
83-063	30	83	2	57	847	2		2	4	0	0	0	2	2	2	2	2	99	3	1
83-064	35	83	2	61	424	2		2	4	0	0	0	2	2	2	2	2	99	3	0
83-065	31	83	2	68	1163	2		2	4	0	0	0	2	2	2	2	2	99	3	0
83-066	31	83	2	56	490	2		2	4	0	0	0	2	2	2	2	2	99	3	0
83-067	49	83	2	55	45	2		2	4	0	0	0	2	2	2	2	2	99	3	0
83-068	31	83	2	43	1020	2		2	4	0	0	0	2	2	2	2	2	99	3	1
83-069	23	83	2	50	994	2		2	2	0	0	0	2	2	2	2	2	99	3	0
83-070	30	83	1	67	18	2		2	4	0	0	0	2	2	2	2	2	99	3	0
83-071	26	83	1	63	425	2		2	1	0	0	0	2	2	2	2	2	99	3	0
83-072	24	83	2	77	648	2		2	4	0	0	0	2	2	2	2	2	99	3	0
83-073	27	83	1	65	1014	2		2	1	0	0	0	2	2	2	2	2	99	3	1
83-074	54	83	2	60	725	2		2	4	0	0	0	2	2	2	2	2	99	3	0
83-075	34	83	2	60	528	2		2	4	0	0	0	2	2	2	2	2	99	3	0
33-001	46	33	1	67	489	2		2	2	0	0	0	1	1	1	2	2	1	3
33-002	38	33	1	55	469	2		99	99	0	0	0	1	1	1	2	2	1	3
33-003	20	33	1	64	456	2		99	99	0	0	1	1	1	1	2	2	2	3
33-004	43	33	1	46	343	2		2	4	0	0	0	1	2	1	2	2	2	2	1
33-005	40	33	1	53	52	99		99	99	0	0	0	1	1	2	2	2	2	3
33-006	27	33	1	50	255	1	1	2	4	0	0	0	1	1	1	2	2	2	3
33-007	54	33	2	48	291	2		2	4	0	0	0	1	1	1	1	2	2	3	0
33-008	38	33	2	54	418	2		2	99	0	0	0	1	1	2	2	2	2	3
33-009	44	33	1	45	131	2		99	99	0	0	0	1	1	1	2	2	2	3
33-010	31	33	1	65	349	2		2	99	0	0	0	1	1	1	2	2	2	3
33-011	30	33	1	76	425	2		2	99	0	0	0	1	1	1	2	2	2	3
33-012	29	33	1	55	397	2		99	99	0	0	0	1	1	1	2	2	2	3
33-013	47	33	2	43	311	2		2	4	0	0	0	1	1	2	2	2	2	3
33-014	43	33	2	43	38	2	99	99	99	0	0	0	1	1	1	1	2	1	2
33-015	35	33	1	49	669	2		2	99	0	0	0	1	1	1	2	2	2	3
33-016	21	33	1	55	681	2		99	99	0	0	0	1	1	2	2	2	2	3
33-017	28	33	1	58	364	2		99	99	0	0	0	1	1	1	1	2	2	3
33-018	33	33	1	60	347	2		99	99	0	0	0	1	2	2	1	2	2	3
33-019	19	33	1	56	643	2		2	3	0	0	0	1	2	2	1	2	2	3
33-020	45	33	1	60	394	2		2	99	0	0	0	1	1	1	2	2	2	3
33-021	34	33	1	52	327	2		99	99	0	0	0	1	1	1	1	2	2	2
33-022	31	33	1	51	90	99		99	99	0	0	0	1	1	1	1	2	2	3
33-023	33	33	2	35	431	2		2	99	0	0	0	1	1	99	99	2	2	3
33-024	50	33	1	43	137	99	99	2	3	0	0	0	1	1	1	2	2	99	2
33-025	29	33	2	55	278	2		2	4	0	0	0	1	1	2	2	2	2	3
33-026	52	33	1	58	683	2		2	4	0	0	0	1	2	1	2	2	2	2
33-027	33	33	1	55	165	2		99	2	0	0	0	1	2	1	2	2	2	2
57-172	31	57	1	42	58	2		2	4	0	0	0	1	1	1	2	2	2	99

## Sheet: Variables
icf	ID
qesymp	symptom of tb 1=yes, 2=-no
qh1	diagnosed with TB: 1=at screen, 2=after screen, 3=no, 99=missing
qb1	site: 33=Srisaket, 50=Chiangmai, 57=Ching Rai, 63=Tak, 65=Pitsanolok, 80=Naknon Si Thammarat, 83=Phuket
qd6	ever diagnosed with TB: 1=yes, 2=no
qd7	when diagnosed with TB: 1=remembers, 2=doesn't remember, 99=missing
qd8	treated for TB in past (IPT): 1=yes, 2=no, 99=missing
qg3	history of hepatitis: 1=yes, 2=no, 99=missing
qf27	history of OI: 1=yes, 2=no, 2=not investigated
tstresult	1=negative, 2=positive, 3=don't know
qage	age
qc1	1=male, 2=female
qc3	weight kg
qd11	smoke 1=everyday, 2=somedays, 3=refuse to answer, 4=no, 99=missing
qd16	drink etoh every day 1=yes, 0=no
qd17	drink etoh 3 or more drinks/day 1=yes, 0=no
qd18	drink etoh 5 or more drinks at least once/week 1=yes, 0=no
qd3cell	cd4 count
qe1	cough 1=yes, 2=no
qe3	fever 1=yes, 2=no, 99=missing
qe4	night sweats 1=yes, 2=no, 99=missing
