# Supplementary material for: Implementing an isoniazid preventive therapy program for people living with HIV in Thailand
Source: PLoS One. 2017 Sep 26;12(9):e0184986. doi: 10.1371/journal.pone.0184986 (PMC5614535; doi:10.1371/journal.pone.0184986)
Supplement: S1 File — contains a workshop agenda, sample of overview ICF-IPT project in Thailand, sample of IPT study, and sample of latent TB infection and TST. (PDF) Figure A. Workshop agenda. (PDF) Figure B. Sample of overview ICF-IPT project in Thailand. (PDF) Figure C. Sample of IPT study. (PDF) Figure D. Sample of latent TB infection and TST. (ZIP) [file pone.0184986.s002.zip]

Archive with 4 entries (4 files):
- Figure A in S2 file.  Workshop agenda.pdf
- Figure B in S2 file. Sample of overview ICF-IPT project in Thailand.pdf
- Figure C in S2 file. Sample of IPT study.pdf
- Figure D in S2 file. Sample of latent TB infection and TST.pdf
